# Supplementary material for: Differential power of placebo across major psychiatric disorders: a preliminary meta-analysis and machine learning study
Source: Sci Rep. 2021 Oct 29;11:21301. doi: 10.1038/s41598-021-99534-z (PMC8556377; doi:10.1038/s41598-021-99534-z)
Supplement: Supplementary file 2 — Supplementary Information 2. [file 41598_2021_99534_MOESM2_ESM.xlsx]

## Sheet: Metadata
Supplementary Material for: Differential Power of Placebo across Major Psychiatric Disorders: A Preliminary Meta-analysis and Machine Learning Study by Bo Cao, et al.
*Corresponding author: Bo Cao, PhD Department of Psychiatry Faculty of Medicine & Dentistry, University of Alberta, Edmonton, AB, Canada E-mail: cloudbocao@gmail.com Phone number: +1 (780) 407-6504
Table S6
Table headers:	Description
Group	The study's target disorder for treatment.
NCT ID	The nct_id of the study.
Industry Academia	Whether the study is classified as industry or academia .
Phase	The phase of the clinical trial
Residual Symptoms	Whether the trial focused on patients with residual symptoms or that are treatment resistant (2 = yes, 1 = no).
As Co-treatment	Whether the treatment is a co-treatment with other treatment options
Scale Choice	The scale used to assess treatment efficacy.
North America	The study was conducted in North America (1 = yes, 0 = no).
Europe	The study was conducted in Europe (1 = yes, 0 = no).
South America	The study was conducted in South America (1 = yes, 0 = no).
Asia	The study was conducted in Asia (1 = yes, 0 = no).
Africa	The study was conducted in Africa (1 = yes, 0 = no).
Oceania	The study was conducted in Oceania (1 = yes, 0 = no).
N Intervention	Number of subjects in the intervention group.
N Placebo	Number of subjects in the placebo group.
N Intervention (Completed)	Number of subjects in the intervention group completed the study.
N Placebo (Completed)	Number of subjects in the placebo group completed the study.
Age Intervention Mean	The mean age for the intervention group.
Age Intervention Std	The standard deviation for the intervention group.
Age Placebo Mean	The mean age for the placebo group.
Age Placebo Std	The standard deviation for the placebo group.
Sex Female (Intervention)	The number of female subjects in the intervention group.
Sex Male (Intervention)	The number of male subjects in the intervention group.
Sex Female (Placebo)	The number of female subjects in the placebo group.
Sex Male (Placebo)	The number of male subjects in the placebo group.
Sex Ratio Intervention	Sex Male (Intervention) / Sex Female (Intervention).
Sex Ratio Placebo	Sex Male (Placebo) / Sex Female (Placebo).
Time Duration (weeks)	The duration of the trial measured in number of weeks.
Start Year	The start year of the trial.
Start Month	The start month of the trial.
Completion Year	The completion year of the trial.
Completion Month	The completion month of the trial.
Number of Facilities	Number of facilities involved in the clinical trial.
Number of Study Arms	The number of study arms in the trial.
Number of Visits	The number of visits in the trial.
Change of Scale Mean (Intervention)	The mean change of assessment scale from baseline for the intervention group.
Change of Scale Standard Deviation (Intervention)	The standard deviation of the change of assessment scale from baseline for the intervention group.
Change of Scale Mean (Placebo)	The mean change of assessment scale from baseline for the placebo group.
Change of Scale Standard Deviation (Placebo)	The standard deviation of the change of assessment scale from baseline for the placebo group.
Change of Scale Ratio	Change of Scale Mean (Placebo) / Change of Scale Mean (Intervention)
CGI-S Change Mean (Intervention)	The mean change of CGI-S from baseline for the intervention group.
CGI-S Change Standard Deviation (Intervention)	The standard deviation of the change of CGI-S from baseline for the intervention group.
CGI-S Change Mean (Placebo)	The mean change of CGI-S from baseline for the placebo group.
CGI-S Change Standard Deviation (Placebo)	The standard deviation of the change of CGI-S from baseline for the placebo group.
CGI-S Change Ratio	CGI-S Change Mean (Placebo) / CGI-S Change Mean (Intervention).
CGI Mean at Baseline (Intervention)	CGI mean at baseline for the intervention group.
CGI Standard Deviation at Baseline (Intervention)	CGI standard deviation for the intervention group.
CGI Mean at Baseline (Placebo)	CGI mean at baseline for the placebo group.
CGI Standard Deviation at Baseline (Placebo)	CGI standard deviation for the placebo group.
CGI-S Drop Ratio from Baseline to Placebo	CGI Mean at Baseline (Placebo) / CGI Mean at Baseline (Intervention)

## Sheet: Table S6
Supplementary Material for: Differential Power of Placebo across Major Psychiatric Disorders: A Preliminary Meta-analysis and Machine Learning Study by Bo Cao, et al.
*Corresponding author: Bo Cao, PhD Department of Psychiatry Faculty of Medicine & Dentistry, University of Alberta, Edmonton, AB, Canada E-mail: cloudbocao@gmail.com Phone number: +1 (780) 407-6504
Group	NCT ID	Industry Academia	Phase	Residual Symptoms	As Co-treatment	Scale Choice	North America	Europe	South America	Asia	Africa	Oceania	N Intervention	N Placebo	N Intervention (Completed)	N Placebo (Completed)	Age Intervention Mean	Age Intervention Std	Age Placebo Mean	Age Placebo Std	Sex Female (Intervention)	Sex Male (Intervention)	Sex Female (Placebo)	Sex Male (Placebo)	Sex Ratio Intervention	Sex Ratio Placebo	Time Duration (weeks)	Start Year	Start Month	Completion Year	Completion Month	Number of Facilities	Number of Study Arms	Number of Visits	Change of Scale Mean (Intervention)	Change of Scale Standard Deviation (Intervention)	Change of Scale Mean (Placebo)	Change of Scale Standard Deviation (Placebo)	Change of Scale Ratio	CGI-S Change Mean (Intervention)	CGI-S Change Standard Deviation (Intervention)	CGI-S Change Mean (Placebo)	CGI-S Change Standard Deviation (Placebo)	CGI-S Change Ratio	CGI Mean at Baseline (Intervention)	CGI Standard Deviation at Baseline (Intervention)	CGI Mean at Baseline (Placebo)	CGI Standard Deviation at Baseline (Placebo)	CGI-S Drop Ratio from Baseline to Placebo
Schizophrenia	NCT00000371	Academia	3	1	1	SANS	1	1	0	0	0	0	27	28	14	12	45.9	7.4	47	8.6	3	24	8	20	8	2.5	8	1996	August	2002	April	5	2	8	-0.46	0.29	-0.41	0.31	0.891304
Schizophrenia	NCT00056498	Academia	4	1	0	BPRS	1	0	0	0	0	0	30	35	25	28	48.3	7.2	44.1	9.3	11	19	10	25	1.72727	2.5	16	2001	December	2007	December	1	2	9	-6.5	7.5	-3.4	7.7	0.523077	-0.2	0.7	0	0.7	0	4.7	0.7	4.9	0.7	0
Schizophrenia	NCT00102063	Industry	3	1	0	PANSS	1	0	0	0	0	0	102	100	84	90	15.4	1.4	15.4	1.4	37	65	39	61	1.75676	1.5641	6	2004	July	2006	August	55	3	7	-28.6	8.86	-21.2	18.9	0.741259	-1.3	0.98	-0.9	0.99	0.692308	4.6	0.6	4.6	0.8	0.195652
Schizophrenia	NCT00158223	Academia	4	1	1	PANSS	1	0	0	0	0	0	25	28	22	23	45.5	10.2	44.4	8.7	4	21	8	20	5.25	2.5	12	2004	October	2009	February	3	2	13	-0.75	10.6	-3.59	10.15	4.78667	-0.14	0.56	-0.35	0.57	2.5					0
Schizophrenia	NCT00396565_olanzapine*	Industry	3	1	0	PANSS	0	0	0	1	0	0	47	138	30	47	46.2	13.2	46.2	15.1	27	19	66	72	0.703704	1.09091	6	2006	July	2007	November	56	3	2	-9.9	16.83	3.8	18.88	-0.383838	-0.3	0.949526	0.2	1.05726	-0.666667					0
Schizophrenia	NCT00396565_paliperidone*	Industry	3	1	0	PANSS	0	0	0	1	0	0	136	138	88	47	44	14.7	46.2	15.1	64	70	66	72	1.09375	1.09091	6	2006	July	2007	November	56	3	2	-9.1	18.39	3.8	18.88	-0.417582	-0.4	1.04183	0.2	1.05726	-0.5					0
Schizophrenia	NCT00397033	Industry	3	1	0	PANSS	1	1	0	1	0	0	100	107	98	107	36.5	10.5	37.1	11.1	34	64	40	67	1.88235	1.675	6	2006	November	2008	February	44	3	7	-30.6	19.1	-21.7	21.4	0.70915	-1.8	1	-1.1	1.3	0.611111	4.6	0.6	4.6	0.6	0.23913
Schizophrenia	NCT00412373	Industry	3	1	0	PANSS	1	1	0	1	0	0	211	93	134	52	37.7	9.1	37.3	9.4	96	116	39	54	1.20833	1.38462	6	2006	December	2008	June	44	2	2	-20	18.9	-10.8	18.7	0.54	-1.2	1.2	-0.7	1.2	0.583333	4.6	0.7	4.6	0.6	0.152174
Schizophrenia	NCT00455702	Academia	4	1	0	SANS	1	0	0	0	0	0	19	19	16	16	50.1	9.15	48	6.66	9	10	6	13	1.11111	2.16667	8	2004	July	2007	April	1	2	9	2.06	5.03	-2.11	7.05	-1.02427						4.11	0.99	4.17	0.99	0
Schizophrenia	NCT00492336	Academia	4	2	1	SANS	1	0	0	0	0	0	28	29	26	23	46.3	12.2	45.9	11.1	4	24	7	22	6	3.14286	12	2007	January	2012	February	5	2	4	-2.8	5.8	0.6	4.2	-0.214286	-2.97	0.9	-0.04	0.95	0.013468	4	0.4	4.3	0.5	0.00930233
Schizophrenia	NCT00518323	Industry	3	1	0	PANSS	1	1	0	1	0	0	48	51	37	26	15.5	1.6	15.7	1.4	14	34	28	23	2.42857	0.821429	6	2007	August	2009	March	35	4	7	-13.8	15.74	-7.9	20.15	0.572464	-1		0		0					0
Schizophrenia	NCT00524043	Industry	4	1	0	PANSS	1	0	0	1	0	0	70	64	42	34	40.3	12.84	36.5	11.5	23	47	18	46	2.04348	2.55556	6	2007	September	2008	November	20	3	11	-15	26.02	-11.7	22.84	0.78	-0.5	1.27551	-1	0.765306	2					0
Schizophrenia	NCT00549718	Industry	3	1	0	PANSS	1	1	0	1	0	0	124	124	85	73	37.7	11.2	38.2	9.9	32	92	34	90	2.875	2.64706	6	2007	October	2010	October	48	4	7	-20.5	19.96	-17	20.04	0.829268	-1.2	1.11	-1	1.11	0.833333	4.9	0.6	4.9	0.6	0.204082
Schizophrenia	NCT00590577	Industry	3	1	0	PANSS	1	1	0	1	0	0	163	164	90	71	39.4	10.69	39.9	10.96	58	105	55	109	1.81034	1.98182	13	2007	March	2008	March	66	4	11	-13.2	18.5	-2.9	19.3	0.219697	-1	1.53061	0	1.02041	0	5		5		0
Schizophrenia	NCT00615433_lurasidone*	Industry	3	1	0	PANSS	1	1	1	1	0	0	119	116	66	71	37.9	11.2	36.9	11.3	25	93	26	90	3.72	3.46154	6	2008	January	2010	January	52	4	8	-23.6	23.2774	-16	21.79	0.677966	-1.4	1.10845	-1.1	1.0895	0.785714	3.3	0.9	3.3	0.9	0.333333
Schizophrenia	NCT00615433_olanzapine*	Industry	3	1	0	PANSS	1	1	1	1	0	0	123	116	84	71	38.3	10.2	36.9	11.3	27	95	26	90	3.51852	3.46154	6	2008	January	2010	January	52	4	8	-28.7	21.3265	-16	21.79	0.557491	-1.5	1.12708	-1.1	1.0895	0.733333	3.3	0.9	3.3	0.9	0.333333
Schizophrenia	NCT00711269_lurasidone*	Industry	3	1	0	PANSS	0	0	0	1	0	0	131	133	83	83	45.7	13.51	46	12.85	47	82	57	72	1.74468	1.26316	6	2008	June	2010	April	92	4	2	-4.3	1.72	-2.5	1.72	0.581395										0
Schizophrenia	NCT00711269_risperidone*	Industry	3	1	0	PANSS	0	0	0	1	0	0	65	133	51	83	44.8	12.59	46	12.85	29	35	57	72	1.2069	1.26316	6	2008	June	2010	April	92	4	2	-7.1	2.44	-2.5	1.72	0.352113										0
Schizophrenia	NCT00790192_lurasidone*	Industry	3	1	0	PANSS	1	1	0	1	0	0	121	122	93	74	37.9	11.3	37.4	10.8	39	82	44	77	2.10256	1.75	6	2008	October	2010	July	65	4	8	-26.5	19.6429	-10.3	20.1204	0.388679	-1.7	1.12245	-0.9	1.1178	0.529412	5	0.6	4.9	0.5	0.183673
Schizophrenia	NCT00790192_quetiapine*	Industry	3	1	0	PANSS	1	1	0	1	0	0	120	122	97	74	37.4	10.4	37.4	10.8	42	77	44	77	1.83333	1.75	6	2008	October	2010	July	65	4	8	-27.8	19.7822	-10.3	20.1204	0.370504	-1.7	1.09901	-0.9	1.1178	0.529412	4.9	0.6	4.9	0.5	0.183673
Schizophrenia	NCT01098110	Industry	3	1	0	PANSS	0	0	0	1	0	0	181	174	109	80	41.72	11.1	41.11	12.27	82	99	93	81	1.20732	0.870968	6	2010	May	2014	April	112	3	7	-14.17	12.89	-0.95	12.87	0.067043	-0.77	1.15672	-0.18	1.07638	0.233766					0
Schizophrenia	NCT01104766_aripiprazole*	Industry	3	1	0	PANSS	1	1	0	0	0	0	152	153	114	95	39.3	10.8	38.2	11.3	58	94	56	97	1.62069	1.73214	6	2010	April	2011	December	58	4	7	-21.2	17.15	-14.3	18.31	0.674528	-1.4	1.2	-1	1.2	0.714286	4.8	0.6	4.8	0.6	0.208333
Schizophrenia	NCT01104766_cariprazine*	Industry	3	1	0	PANSS	1	1	0	0	0	0	157	153	97	95	38.6	10.6	38.2	11.3	57	100	56	97	1.75439	1.73214	6	2010	April	2011	December	58	4	7	-23	18.61	-14.3	18.31	0.621739	-1.5	1.2	-1	1.2	0.666667	4.8	0.6	4.8	0.6	0.208333
Schizophrenia	NCT01104779	Industry	3	1	0	PANSS	1	0	1	1	1	0	148	147	96	88	35.5	9.3	36.7	11.3	35	113	37	110	3.22857	2.97297	6	2010	April	2011	December	41	3	2	-25.9	20.61	-16	19.27	0.617761	-1.6	1.21244	-1	1.20416	0.625					0
Schizophrenia	NCT01190254	Industry	3	1	0	PANSS	1	1	1	1	1	0	106	102	84	81	15.4	1.5	15.4	1.4	39	67	40	62	1.71795	1.55	8	2011	April	2013	April	79	3	7	-21.7	16.9	-17.1	17.8	0.788018	-1.2		-0.8	1.1	0.666667	4.7	0.6	4.6	0.6	0.173913
Schizophrenia	NCT01299389	Industry	3	1	0	PANSS	0	0	0	1	0	0	159	164	95	55	45.7	13.55	44	12.41	58	101	81	83	1.74138	1.02469	13	2010	October	2012	May	57	4	8	-3.2	20.32	6.2	19.13	-1.9375	0		0			4		4		0
Schizophrenia	NCT01393613	Industry	3	1	0	PANSS	1	1	1	1	0	0	184	184	130	118	38.6	11	39.3	10.8	71	113	73	111	1.59155	1.52055	6	2011	July	2014	February	60	4	7	-20	19.91	-13.53	20.39	0.6765	-1.19	1.08	-0.81	1.21	0.680672	4.9	0.6	4.9	0.6	0.165306
Schizophrenia	NCT01396421	Industry	3	1	0	PANSS	1	1	0	1	0	0	180	184	121	109	40.8	11	39.7	10.8	69	111	66	118	1.6087	1.78788	6	2011	July	2014	January	60	4	7	-19.65	17.83	-12.01	17.82	0.611196	-1.2	0.88	-0.82	0.94	0.683333	4.8	0.7	4.8	0.6	0.170833
Schizophrenia	NCT01469039	Industry	3	1	0	PANSS	1	1	0	1	0	0	208	208	135	95	39.7	11.06	39.5	11.85	65	143	69	139	2.2	2.01449	12	2011	December	2014	March	84	3	7	-21.8	19.28	-9.8	19.46	0.449541	1.27451		0.316327		0.248195	4.9	0.61	4.9	0.61	-0.0645564
Schizophrenia	NCT01614899	Industry	3	1	0	PANSS	0	0	0	1	0	0	155	152	116	110	43.6	13.9	42.9	13.5	73	79	58	84	1.08219	1.44828	6	2012	July	2014	November	115	3	2	-17.3	20.59	-13.1	20.5	0.757225	-0.97	1.19	-0.79	1.19	0.814433					0
Schizophrenia	NCT01617187_asenapine*	Industry	3	1	0	PANSS	1	1	0	0	0	0	113	103	113	101	39.1	10.68	41.4	12.05	44	69	47	54	1.56818	1.14894	6	2012	December	2014	September	65	4	8	-21.7	16.857	-16.2	17.0143	0.746544	-1.2	1.05357	-1	1.09449	0.833333	4.9	0.64	4.8	0.61	0.208333
Schizophrenia	NCT01617187_olanzapine*	Industry	3	1	0	PANSS	1	1	0	0	0	0	46	103	46	101	40.8	11.15	41.4	12.05	18	28	47	54	1.55556	1.14894	6	2012	December	2014	September	65	4	8	-21.6	15.563	-16.2	17.0143	0.75	-1.1	0.939149	-1	1.09449	0.909091	4.8	0.61	4.8	0.61	0.208333
Schizophrenia	NCT01663532	Industry	3	1	0	PANSS	1	1	0	0	0	0	168	172	94	65	42.1	11	42.7	10.9	38	130	33	139	3.42105	4.21212	10	2012	October	2013	September	49	2	8	-26.8	15.9	-11.7	14.4	0.436567	-1.4	1.27279	-0.6	1.29615	0.428571	5.2	0.5	5.2	0.5	0.115385
Schizophrenia	NCT01810380_brexpiprazole*	Industry	3	1	0	PANSS	1	0	0	0	0	0	150	161	113	108	39.68	10.87	40.85	10.56	66	84	70	91	1.27273	1.3	6	2013	March	2014	December	1	3	2	-20	18.37	-15.9	18.91	0.795	-1.2	1.22	-0.9	1.26	0.75	4.96	0.59	4.94	0.57	0.182186
Schizophrenia	NCT01810380_quetiapine*	Industry	3	1	0	PANSS	1	0	0	0	0	0	153	161	122	108	41.12	10.91	40.85	10.56	64	89	70	91	1.39062	1.3	6	2013	March	2014	December	1	3	2	-24	18.37	-15.9	18.91	0.6625	-1.4	1.22	-0.9	1.26	0.642857	4.98	0.57	4.94	0.57	0.182186
Schizophrenia	NCT01821378	Industry	3	1	0	PANSS	1	1	1	0	0	0	198	112	145	70	40.5	11.44	40.7	11.58	79	119	34	78	1.50633	2.29412	6	2013	May	2014	June	66	3	8	-24.9	19.7	-14.5	20	0.582329	-1.3	1.07	-0.73	1.09	0.561538	4.9	0.6	4.9	0.6	0.14898
Schizophrenia	NCT02109562	Industry	3	1	0	PANSS	1	1	0	0	0	0	117	118	85	84	40.6	9.45	42.4	9.07	31	86	31	87	2.77419	2.80645	8	2014	April	2014	November	32	3	5	-16.456	12.8904	-9.219	12.8711	0.560221	-0.914	0.698281	-0.518	0.69742	0.56674	4.8	0.48	4.8	0.59	0.107917
MDD	NCT00107120	Industry	3	1	0	CDRS-R	1	0	0	0	0	0	155	157	126	133	14.7	1.6	14.5	1.5	92	63	92	65	0.684783	0.706522	8	2005	March	2007	May	28	2	5	-22.4	13.65	-18.4	13.78	0.821429	-1.8	1.24	-1.5	1.25299	0.833333					0
MDD	NCT00296517	Industry	3	1	0	HAMD17	0	0	0	1	0	0	165	157	165	157	36.8	9.28	36	8.91	77	88	69	88	1.14286	1.27536	12	2006	January	2008	March	70	2	7	-4.9	8.34	-5.1	8.02	1.04082	-1.1	0.98	-0.9	0.9	0.818182					0
MDD	NCT00344682	Academia	4	1	1	MADRS	1	0	0	0	0	0	15	16	14	12	54.8	6.17	49.75	11.68	8	7	11	5	0.875	0.454545	8	2006	June	2011	December	1	2	7	-7.13	6.61	-7.25	11.14	1.01683										0
MDD	NCT00361374_eicosapentaenoic_acid*	Academia	3	1	0	HAMD17	1	0	0	0	0	0	66	65	51	53	45.8	12.5	45	12.1	38	22	35	24	0.578947	0.685714	8	2006	July	2013	March	1	3	5	-10.34	4.802	-9.49	4.6854	0.917795										0
MDD	NCT00361374_docosahexaenoic_acid*	Academia	3	1	0	HAMD17	1	0	0	0	0	0	65	65	50	53	46.2	11.8	45	12.1	32	26	35	24	0.8125	0.685714	8	2006	July	2013	March	1	3	5	-9.26	4.72177	-9.49	4.6854	1.02484										0
MDD	NCT00369343	Industry	3	1	1	HAMD17	1	0	0	0	0	0	256	125	212	109	52.01	6.5	52.56	7.17	256	0	125	0	0	0	8	2006	September	2008	July	37	2	7	-12.64	6.64	-8.33	6.66	0.659019	-2.45	1	-2.44	0.99	0.995918	4.55	0.61	4.59	0.69	0.53159
MDD	NCT00406848	Industry	4	1	0	HAMD17	1	1	1	0	0	0	249	121	156	67	72.89	6.1	73.02	5.64	163	86	71	50	0.527607	0.704225	13	2006	November	2009	November	33	2	3	-7.42	7.37227	-7.15	7.50503	0.963612	-1.25	1.282	-1.04	1.26	0.832					0
MDD	NCT00463580	Academia	4	2	0	HAMD17	1	0	0	0	0	0	30	30	27	28	42.5	8.2	44.3	9.4	20	10	20	10	0.5	0.5	12	2008	December	2011	June	1	2	9	-7.5	4.4	-9.6	4.3	1.28						4.8	0.59	4.8	0.81	0
MDD	NCT00531947	Industry	4	1	0	CDRS-R	1	0	0	0	0	0	152	156	114	101	14.8	1.62	14.7	1.6	93	59	104	52	0.634409	0.5	12	2007	July	2010	October	20	2	2	-21.4	16.61	-21.5	16.47	1.00467	-1.505	-0.529	-1.498	0.494	0.995349	4.527	0.662	4.494	0.659	0.333333
MDD	NCT00563797	Academia	3	1	0	HAMD17	1	0	0	0	0	0	11	10	8	4	50.91	8.43	48.2	9.84	2	9	4	6	4.5	1.5	12	2007	August	2014	July	1	2	13	-5.428	7	-4.8	4.53	0.884304										0
MDD	NCT00621946	Academia	4	2	0	HAMD17	1	0	0	0	0	0	13	13	13	12	42.5	9.8	48.6	12.7	8	5	6	6	0.625	1	12	2008	March	2010	March	1	2	3	-8.1	15.8	-10.6	12.7	1.30864										0
MDD	NCT00635219_vortioxetine*	Industry	3	1	0	MADRS	1	1	0	1	0	1	151	148	117	123	45.2	13.1	43.4	12.5	100	51	103	45	0.51	0.436893	8	2008	February	2009	April	100	5	6	-16.3	9.83	-14.8	9.87	0.907975	-1.83	1.22	-1.64	1.324	0.896175	4.8	0.7	4.8	0.7	0.341667
MDD	NCT00635219_duloxetine*	Industry	3	1	0	MADRS	1	1	0	1	0	1	155	148	113	123	45.3	12	43.4	12.5	105	50	103	45	0.47619	0.436893	8	2008	February	2009	April	100	5	6	-16.8	9.88	-14.8	9.87	0.880952	-1.82	1.22	-1.64	1.324	0.901099	4.7	0.7	4.8	0.7	0.341667
MDD	NCT00668525	Industry	3	1	0	MADRS	1	0	0	0	0	0	332	220	239	167	40.4	11.9	42.3	12.7	222	102	137	81	0.459459	0.591241	8	2008	April	2009	February	45	3	2	-13.4	10.699	-10.1	10.264	0.753731										0
MDD	NCT00672620_vortioxetine*	Industry	3	1	0	MADRS	1	0	0	0	0	0	153	153	122	120	43.1	13.89	42.6	13.76	106	47	93	60	0.443396	0.645161	8	2008	April	2008	December	38	4	6	-11.3	9.858	-11.22	9.997	0.99292	-1.17	1.249	-1.14	1.257	0.974359	4.6	0.65	4.5	0.62	0.253333
MDD	NCT00672620_duloxetine*	Industry	3	1	0	MADRS	1	0	0	0	0	0	152	153	110	120	42.7	14.38	42.6	13.76	91	61	93	60	0.67033	0.645161	8	2008	April	2008	December	38	4	6	-14.1	9.8995	-11.22	9.997	0.795745	-1.56	1.245	-1.14	1.257	0.730769	4.5	0.67	4.5	0.62	0.253333
MDD	NCT00672958	Industry	3	1	0	MADRS	1	0	0	0	0	0	300	300	244	236	42.5	13.04	42.4	12.7	186	114	164	136	0.612903	0.829268	6	2008	April	2008	November	33	2	7	-15.8	11.9274	-15.48	11.9734	0.979747	-1.46	1.4183	-1.46	1.43748	1					0
MDD	NCT00735709	Industry	3	1	0	MADRS	0	1	0	1	1	1	140	140	122	140	46.4	12.27	46.4	12.26	85	55	86	54	0.647059	0.627907	8	2008	August	2009	August	50	4	7	-15.65	8.582	-10.91	8.347	0.697125	-1.74	1.214	-1.12	1.19	0.643678					0
MDD	NCT00775203	Industry	3	1	0	MADRS	1	0	0	0	0	0	202	204	144	163	43.8	12.83	44	13.45	129	73	131	73	0.565891	0.557252	8	2007	June	2007	November	37	2	7	-16.6	11.27	-14.1	11.27	0.849398	-1.7	1.36	-1.4	1.37	0.823529					0
MDD	NCT00795821	Industry	3	1	0	MADRS	1	1	1	0	0	0	250	245	194	214	44.2	11.32	45.5	11.61	160	90	143	102	0.5625	0.713287	10	2008	December	2011	March	37	2	5	-13.3	8.8482	-9.82	8.462	0.738346	-1.48	1.1787	-1.08	1.12	0.72973					0
MDD	NCT00798707	Industry	3	1	0	MADRS	1	0	0	1	0	0	236	231	215	209	38.59	12.08	40.26	12.32	131	105	128	103	0.801527	0.804688	8	2008	December	2010	April	78	3	7	-11.29	9.197	-9.23	9.23	0.817538	-1.24	1.075	-1.03	1.063	0.830645					0
MDD	NCT00811252_vortioxetine*	Industry	3	1	0	MADRS	1	1	0	0	0	0	156	145	136	128	70.5	4.8	70.3	4.4	107	49	90	55	0.457944	0.611111	8	2009	January	2010	March	81	3	8	-15.5	9.337	-11.2	9.272	0.722581	-1.63	1.24498	-1.03	1.32457	0.631902	4.8	0.7	4.7	0.7	0.219149
MDD	NCT00811252_duloxetine*	Industry	3	1	0	MADRS	1	1	0	0	0	0	151	145	128	128	70.9	5.5	70.3	4.4	100	51	90	55	0.51	0.611111	8	2009	January	2010	March	81	3	8	-18	9.2457	-11.2	9.272	0.622222	-2.05	1.3382	-1.03	1.32457	0.502439	4.7	0.8	4.7	0.7	0.219149
MDD	NCT00849693	Industry	3	1	1	CDRS-R	1	0	1	0	0	0	108	122	75	85	12.92	2.925	13.09	2.895	60	48	69	53	0.8	0.768116	10	2009	March	2011	September	56	4	14	-23.9	13.321	-21.6	13.737	0.903766	-5.5	1.229	-5.4	1.18983	0.981818	4.6	0.7	4.5	0.6	1.2
MDD	NCT00849901_duloxetine*	Industry	3	1	0	CDRS-R	1	1	0	0	1	0	117	103	87	87	13.14	3.043	13.28	3.055	64	53	51	52	0.828125	1.01961	10	2009	March	2011	October	59	3	3	-24.3	11.586	-24.3	11.265	1	-1.9	1.169	-1.9	1.153	1	4.5	0.58	4.5	0.62	0.422222
MDD	NCT00849901_fluoxetine*	Industry	3	1	0	CDRS-R	1	1	0	0	1	0	117	103	91	87	13.08	3.272	13.28	3.055	61	56	51	52	0.918033	1.01961	10	2009	March	2011	October	59	3	3	-23.7	11.267	-24.3	11.265	1.02532	-1.8	1.063	-1.9	1.153	1.05556	4.6	0.65	4.5	0.62	0.422222
MDD	NCT00863798	Industry	3	1	0	MADRS	1	0	0	0	0	0	224	223	202	195	42.47	13.47	41.75	12.85	135	89	139	84	0.659259	0.604317	8	2009	April	2010	March	24	3	7	-10.76	9.386	-9.87	9.386	0.917286	-1.11	1.047	-1.08	1.047	0.972973					0
MDD	NCT00866294_paroxetine_CR*	Industry	3	1	0	HAMD17	0	0	0	1	0	0	161	172	141	139	36.4	11.36	36.8	10.04	86	75	94	78	0.872093	0.829787	8	2009	April	2010	February	67	3	7	-12.8	7.66	-10.04	8.107	0.784375	-1.2	1.02	-0.9	1.02	0.75					0
MDD	NCT00866294_paroxetine_IR*	Industry	3	1	0	HAMD17	0	0	0	1	0	0	83	172	72	139	35.5	10.38	36.8	10.04	48	35	94	78	0.729167	0.829787	8	2009	April	2010	February	67	3	7	-12.5	7.106	-10.04	8.107	0.8032	-1.1	1.05	-0.9	1.02	0.818182					0
MDD	NCT00969150	Industry	3	1	0	MADRS	1	0	0	0	0	0	175	182	135	149	42.8	12.9	43.7	13.3	99	76	116	66	0.767677	0.568966	8	2009	September	2010	November	25	2	6	-15.7	12.399	-14.2	12.108	0.904459	-1.5	1.31909	-1.3	1.34536	0.866667					0
MDD	NCT00969709	Industry	3	1	0	MADRS	1	0	0	0	0	0	180	176	117	138	40.3	11.9	43.1	11.3	106	74	108	68	0.698113	0.62963	8	2009	September	2011	May	38	4	6	-16.5	13.531	-11.6	12.8319	0.70303	-1.6	1.5919	-1.2	1.45516	0.75					0
MDD	NCT01000805	Industry	4	1	0	MADRS	1	1	0	0	0	0	262	266	192	204	46.15	13.27	45.73	12.85	180	82	184	82	0.455556	0.445652	8	2009	November	2010	October	37	2	5	-16.77	10.61	-12.73	10.35	0.759094						4.6	0.6	4.6	0.6	0
MDD	NCT01034462	Industry	3	1	0	MADRS	1	0	0	0	0	0	217	217	163	172	45	13.2	44.6	13.9	140	77	143	74	0.55	0.517483	8	2009	December	2011	December	23	2	6	-15.3	11.583	-12.2	11.4104	0.797386	-1.5	1.466	-1.2	1.463	0.8	4.7	0.7	4.8	0.7	0.25
MDD	NCT01070329	Industry	4	1	0	MADRS	1	0	0	0	0	0	261	266	209	217	45.15	12.47	44.21	12.38	183	78	178	88	0.42623	0.494382	8	2010	March	2011	March	34	2	5	-14.96	9.26186	-10.77	9.27893	0.71992						4.4	0.6	4.4	0.5	0
MDD	NCT01121484	Industry	4	1	0	MADRS	1	0	0	0	0	0	217	217	185	178	53.1	6.84	52.8	6.58	217	0	217	0	0	0	8	2010	June	2011	June	44	2	7	-14.8	9.09	-11.6	9.99	0.783784	-1.5	1.2	-1.1	1.24	0.733333	4.4	0.6	4.3	0.5	0.255814
MDD	NCT01138007	Industry	3	1	0	MADRS	0	0	0	1	0	0	192	187	144	165	37.5	10.96	37.9	11.09	105	83	101	85	0.790476	0.841584	8	2010	June	2012	August	59	3	6	-12.9	10.42	-13.9	10.501	1.07752	-1.1	1.096	-1.2	1.091	1.09091					0
MDD	NCT01140906_vortioxetine*	Industry	3	1	0	MADRS	0	1	0	0	1	0	151	158	125	133	46.2	13.4	48.1	13.1	91	60	110	48	0.659341	0.436364	8	2010	May	2011	September	72	4	6	-18.79	9.584	-11.7	9.553	0.622672	-2.08	1.105	-1.14	1.1312	0.548077	4.8	0.7	4.9	0.7	0.232653
MDD	NCT01140906_duloxetine*	Industry	3	1	0	MADRS	0	1	0	0	1	0	147	158	131	133	45.6	13.6	48.1	13.1	102	45	110	48	0.441176	0.436364	8	2010	May	2011	Setpember	72	4	6	-21.15	9.3039	-11.7	9.553	0.553191	-2.25	1.0874	-1.14	1.132	0.506667	4.8	0.7	4.9	0.7	0.232653
MDD	NCT01153009_vortioxetine*	Industry	3	1	0	MADRS	1	0	0	0	0	0	154	161	113	129	42.8	12.4	42.4	12.55	114	40	116	45	0.350877	0.387931	8	2010	June	2012	March	56	4	8	-15.57	9.313	-12.83	9.472	0.824021	-1.53	1.064	-1.35	1.09	0.882353	4.5	0.6	4.6	0.58	0.293478
MDD	NCT01153009_duloxetine*	Industry	3	1	0	MADRS	1	0	0	0	0	0	152	161	115	129	43.4	12.24	42.4	12.55	119	33	116	45	0.277311	0.387931	8	2010	June	2012	March	56	4	2	-16.9	9.4798	-12.83	9.472	0.759172	-1.69	1.083	-1.35	1.09	0.798817	4.5	0.6	4.6	0.58	0.293478
MDD	NCT01163266	Industry	3	1	0	MADRS	1	0	0	0	0	0	150	157	122	139	43.1	13.09	42.3	11.61	107	43	110	48	0.401869	0.436364	8	2010	July	2012	January	39	3	6	-14.41	9.333	-10.77	9.514	0.747398	-1.41	1.038	-1.11	1.061	0.787234	4.5	0.5	4.5	0.6	0.246667
MDD	NCT01179516	Industry	3	1	0	MADRS	1	0	0	0	0	0	152	160	121	133	43.8	13.51	46.2	11.79	108	44	108	52	0.407407	0.481481	8	2010	August	2012	June	61	3	6	-13.36	11.554	-12.87	11.707	0.963323	-1.4	1.174	-1.35	1.18329	0.964286	4.6	0.6	4.7	0.6	0.287234
MDD	NCT01255787	Industry	3	1	0	MADRS	0	1	0	1	0	0	154	152	132	136	44	11.79	43.6	11.57	93	61	91	61	0.655914	0.67033	8	2010	November	2012	April	73	4	7	-15.82	9.594	-13.99	9.58975	0.884324						4.7	0.65	4.7	0.66
MDD	NCT01355081	Industry	3	1	0	MADRS	0	0	0	1	0	0	123	124	113	113	38.8	10.99	37.6	10.67	54	69	67	57	1.27778	0.850746	8	2011	May	2012	December	32	3	7	-14.85	9.653	-13.81	9.648	0.929966	-1.43	1.093	-1.34	1.097	0.937063	4.5	0.64	4.6	0.69	0.291304
MDD	NCT01371734	Industry	3	1	0	CDRS-R	1	0	1	0	0	0	121	120	104	97	12.9	3.01	13.2	2.68	76	45	60	60	0.592105	1	8	2011	August	2015	September	42	3	8	-24.37	12.32	-22.85	12.32	0.937628	-1.65	1.21	-1.49	1.199	0.90303					0
MDD	NCT01372150_fluoxetine*	Industry	3	1	0	CDRS-R	1	0	0	0	0	0	113	112	99	99	12.6	2.89	12.6	2.89	57	55	64	48	0.964912	0.75	8	2011	November	2015	March	43	3	8	-24.79	11.758	-23.07	11.7408	0.930617	-1.88	1.20598	-1.71	1.193	0.909574					0
MDD	NCT01372150_desvenlafaxine_succinate_sustained_release*	Industry	3	1	0	CDRS-R	1	0	0	0	0	0	115	112	99	99	12.9	3.12	12.6	2.89	63	52	64	48	0.825397	0.75	8	2011	November	2015	March	43	3	8	-22.61	11.6413	-23.07	11.7408	1.02034	-1.7	1.0944	-1.71	1.193	1.00588					0
MDD	NCT01377194	Industry	3	1	0	MADRS	1	0	0	0	0	0	188	186	142	154	43.1	12.8	42.3	13.2	124	64	116	70	0.516129	0.603448	8	2011	June	2012	March	51	3	6	-14.4	10.8031	-11.3	10.5296	0.784722										0
MDD	NCT01407575	Academia	3	2	0		1	0	0	0	0	0	7	6	5	5	53.92	15.88	64.59	5.01	2	5	3	3	2.5	1	6	2011	September	2013	August	1	2	2															0
MDD	NCT01421134	Industry	3	1	0	MADRS	1	1	0	0	0	0	109	100	102	87	43.6	12.08	46.4	12.01	73	36	72	28	0.493151	0.388889	6	2011	September	2014	October	43	2	2	-20.5	9.87269	-13	10	0.634146	-1.83	1.13276	-1.18	1.15	0.644809					0
MDD	NCT01422213	Industry	3	1	0	MADRS	1	1	0	0	1	1	207	196	178	163	46.1	11.8	45.6	12.1	133	74	129	67	0.556391	0.51938	8	2011	December	2013	May	79	3	4	-17.55	8.34124	-10.85	8.2209	0.618234	-2	1.07628	-1.15	1.0276	0.575	4.62	0.58	4.55	0.63	0.252747
MDD	NCT01428661	Industry	3	1	0	HAMD17	1	0	0	0	0	0	254	253	197	204	43.7	12.61	42	12.46	161	93	171	82	0.57764	0.479532	8	2011	September	2013	May	40	3	2	-8.19	7.1	-7.83	7.014	0.956044										0
MDD	NCT01432457	Industry	4	1	0	HAMD17	1	0	0	0	0	0	309	300	253	269	41.3	12.8	41.72	12.42	165	144	173	127	0.872727	0.734104	8	2011	October	2012	August	61	3	6	-11.67	6.667	-9.71	6.862	0.832048	-1.55	0.952	-1.27	0.9767	0.819355					0
MDD	NCT01441440	Industry	3	1	0	MADRS	0	0	0	1	0	0	180	183	158	166	38.3	10.2	38.6	11.1	86	93	93	91	1.0814	0.978495	8	2011	November	2014	March	63	3	7	-15.05	10.08	-12.41	10.11	0.824585	-1.56	1.06	-1.31	1.0851	0.839744	4.5	0.6	4.5	0.6	0.291111
MDD	NCT01473381_vilazodone*	Industry	4	1	0	MADRS	1	0	0	0	0	0	287	281	189	210	40.8	13.2	42	13	164	123	158	123	0.75	0.778481	10	2011	December	2013	June	54	4	7	-17.58	10.95	-14.76	10.39	0.83959	-1.86	1.348	-1.53	1.341	0.822581					0
MDD	NCT01473381_citalopram*	Industry	4	1	0	MADRS	1	0	0	0	0	0	282	281	200	210	42.6	12.6	42	13	165	117	158	123	0.709091	0.778481	10	2011	December	2013	June	54	4	7	-17.5	10.7	-14.76	10.39	0.843429	-1.88	1.338	-1.53	1.341	0.81383					0
MDD	NCT01473394	Industry	4	1	0	MADRS	1	0	0	0	0	0	255	253	212	208	39.3	12.8	41.1	13.2	131	124	142	111	0.946565	0.78169	8	2011	December	2013	February	14	2	6	-16.1	10.1798	-11	10.3184	0.68323	-1.8	1.272	-1.2	1.269	0.666667	4.3	0	4.4	0	0.272727
MDD	NCT01537068	Academia	4	2	0	HAMD24	1	0	0	0	0	0	30	29	26	26	39.8	14.18	36.28	11.65	19	11	14	15	0.578947	1.07143	12	2012	February	2016	December	2	2	7	-8.1	7.37	-5.97	8.36	0.737037	-1.4	1.01	-1	0.88	0.714286					0
MDD	NCT01670019	Academia	4	1	0	MADRS	1	0	0	0	0	0	23	23	14	23	44.39	11.34	45.87	12.02	6	17	7	16	2.83333	2.28571	6	2012	October	2014	June	5	2	4	-14.29	9.73	-11.61	11.82	0.812456										0
MDD	NCT01808612	Industry	3	1	0	HAMD21	0	0	0	1	0	0	83	259	77	246	39.58	10.56	38.54	11.65	33	50	129	130	1.51515	1.00775	6	2013	March	2014	July	16	3	2	-6.25	7.01503	-6.91	7.885	1.1056	-0.67	1.002	-0.81	1.126	1.20896					0
MDD	NCT01919216	Academia	4	1	1	HAMD24	1	0	0	0	0	0	21	5	20	4	43.8	10.7	34.3	10.2	10	10	3	1	1	0.333333	8	2010	January	2016	June	1	3	11	-14.1	8.96	-12.75	5.188	0.904255						4.3	0.5	4.35	0.56	0
BD Mania	NCT00129220_haloperidol*	Industry	3	1	0	YMRS	0	0	0	1	0	0	20	99	20	97	49.3	11.9	42.5	10.9	9	11	57	40	1.22222	0.701754	6	2005	July	2009	January	16	3	7	-14.7	13.1	-10.1	15.8	0.687075	-1.3	1.8	-0.9	1.7	0.692308	4.4	1.2	4.1	1.1	0.219512
BD Mania	NCT00129220_olanzapine*	Industry	3	1	0	YMRS	0	0	0	1	0	0	105	99	104	97	43.1	12	42.5	10.9	55	49	57	40	0.890909	0.701754	6	2005	July	2009	January	16	3	7	-16	11.4	-10.1	15.8	0.63125	-1.6	1.5	-0.9	1.7	0.5625	4.1	1	4.1	1.1	0.219512
BD Mania	NCT00141271	Industry	3	1	0	YMRS	1	0	0	0	0	0	171	168	91	111	40.4	12.9	39.3	11.2	91	80	92	76	0.879121	0.826087	6	2005	July	2008	February	73	3	6	-0.86	0.42	-1	0.42	1.16279	-1.38	1.54609	-1.35	1.52735	0.978261					0
BD Mania	NCT00194012	Academia	3	1	0	YMRS	1	0	0	0	0	0	31	31	30	29	11.7	2.4	11.8	3	10	20	14	15	2	1.07143	12	2004	August	2012	June	1	2	8	-15.1	9.2	-5.4	8.5	0.357616	-1.9	1.4	-0.8	1.1	0.421053	4.2	0.9	3.8	0.8	0.210526
BD Mania	NCT00282464	Industry	3	1	0	YMRS	1	0	0	0	0	0	185	196	112	134	40.4	12.5	40	11.7	108	77	111	85	0.712963	0.765766	6	2006	February	2008	March	43	2	3	-0.45	0.43	-0.66	0.37	1.46667	-0.93	1.4758	-0.84	1.51625	0.903226					0
BD Mania	NCT00402324	Industry	4	1	1	YMRS	1	0	0	0	0	0	101	101	58	60	38.61	11.2	38.52	11.07	61	40	58	43	0.655738	0.741379	6	2006	December	2008	February	1	2	8	-10.15	4.4	-7.68	4.4	0.75665						4	0.3	4	0	0
BD Mania	NCT00457197	Academia	4	1	0	YMRS	1	0	0	0	0	0	45	45	44	44	43.3	8.2	39.7	10.1	17	27	19	25	1.58824	1.31579	12	2007	March	2011	July	1	2	5	-5.42	6.68859	-4.9	6.71921	0.904059										0
BD Mania	NCT00510146	Industry	3	1	0	YMRS	0	0	0	1	0	0	343	171	267	122	35.93	11.13	34.96	11.02	205	138	95	76	0.673171	0.8	6	2007	August	2010	July	16	2	6	-0.78	2.56	0.31	4.21	-0.397436	-1.4	1.28	-1.08	1.27	0.771429	4.45	0.79	4.44	0.79	0.243243
BD Mania	NCT00597896	Academia	4	1	0	CARS-M	1	0	0	0	0	0	24	26	21	24	43.81	9.4	44.42	12.2	14	7	10	14	0.5	1.4	8	2005	October	2011	April	1	2	9	0.5	4	-0.9	3	-1.8										0
BD Mania	NCT00665366	Industry	3	1	1	YMRS	0	1	0	1	1	0	181	189	122	131	44.37	12.13	44.92	12.99	101	80	99	90	0.792079	0.909091	12	2008	June	2011	October	73	2	5	-13.57	10.3479	-11.54	10.6378	0.850405										0
BD Mania	NCT00671853	Academia	3	1	0	YMRS	1	0	0	0	0	0	46	45	26	18	38	12	37.4	11.3	22	24	21	24	1.09091	1.14286	8	2008	April	2011	March	1	2	6	-3.8	6.4	-4	7.1	1.05263	-1.1	1.16	-0.8	1.21	0.727273	4.5	0.5	4.5	0.5	0.177778
BD Mania	NCT00761761	Academia	3	2	0	YMRS	1	0	0	0	0	0	30	30	24	29	46.9	10.38	45.93	10.4	13	17	10	20	1.30769	2	8	2008	October	2011	March	2	2	6	-1.1	2.4	-0.5	2.7	0.454545										0
BD Mania	NCT00844857	Industry	4	1	0	YMRS	1	1	0	0	0	0	194	97	170	85	14.59	2.3	15.03	2.13	86	84	39	46	0.976744	1.17949	8	2009	April	2012	February	7	2	10	-2.02	5.10551	-1.57	4.87996	0.777228										0
BD Mania	NCT00868452	Industry	3	1	1	YMRS	1	1	0	1	1	0	183	165	143	136	41	11.53	42.6	11.75	86	93	76	85	1.0814	1.11842	6	2009	April	2012	January	71	2	7	-0.7		-0.9		1.28571										0
BD Mania	NCT00931723	Industry	4	1	1	YMRS	0	1	0	1	1	0	173	183	147	144	37.9	12.71	38.8	12.09	72	101	62	121	1.40278	1.95161	6	2009	June	2010	November	65	2	6	-22.8	9.28598	-20.1	9.35174	0.881579	-1.71	1.28552	-1.1	1.29825	0.643275	4.6	0.6	4.5	0.6	0.244444
BD Mania	NCT01072630	Industry	3	1	1	YMRS	1	1	1	0	1	1	232	230	172	175	44.4	11	43.8	10.52	128	104	125	105	0.8125	0.84	8	2010	March	2012	November	92	3	7	-0.5	3.47	-0.6	2.76	1.2	-1.5	1.13	-1.4	1.24	0.933333					0
BD Mania	NCT01072929	Industry	3	1	1	YMRS	1	0	0	0	0	0	201	199	150	155	44	11.34	42.6	10.47	133	68	129	70	0.511278	0.542636	8	2010	January	2012	March	40	3	7	-1.1	3.13	-1.1	3.37	1	-1.7	1.17	-1.5	1.27	0.882353	4.7	0.6	4.6	0.5	0.326087
BD Mania	NCT01256177	Industry	3	1	0	YMRS	0	0	0	1	0	0	148	148	111	98	33.4	11.9	32.8	11	72	67	73	67	0.930556	0.917808	8	2010	December	2012	November	14	2	9	-1.9	2.78365	-0.9	2.84551	0.473684	-2.24	1.41478	-1.73	1.41986	0.772321	4.6	0.8	4.5	0.8	0.384444
BD Mania	NCT01284517	Industry	3	1	1	YMRS	1	1	1	1	0	0	180	176	148	140	43.1	11.9	44.1	11.99	91	85	93	73	0.934066	0.784946	6	2010	November	2012	August	75	2	7						-1.36		-1.13		0.830882	4.5	0.7	4.4	0.6	0.256818
BD Mania	NCT01305408	Industry	3	1	1	YMRS	1	1	1	0	1	0	200	199	169	167	45.3	11.26	43.7	11.62	120	80	121	78	0.666667	0.644628	8	2011	March	2013	July	130	2	7	-0.9	3.19	-1	2.45	1.11111	-1.6	1.19	-1.3	1.11	0.8125	4.6	0.7	4.5	0.6	0.288889
BD Mania	NCT01725308	Industry	3	1	0	YMRS	0	0	0	1	0	0	179	178	179	177	38.1	11.2	38.8	11	93	86	101	76	0.924731	0.752475	8	2012	February	2016	July	98	3	21	-0.9	1.7	-0.4	1.6	0.444444										0
BD Mania	NCT01409096	Academia	4	1	1	YMRS	1	0	0	0	0	0	40	40	38	35	43.2	8.5	44.1	10.4	16	22	24	11	1.375	0.458333	12	2010	March	2011	November	1	2	2	-4.26	6.71921	-3.77	6.21188	1.16254	0.884977	10.1	10.4	4.3	?					0
BD Depression	NCT00129220_haloperidol*	Industry	3	1	0	HAMD17	0	0	0	1	0	0	20	99	20	97	49.3	11.9	42.5	10.9	9	11	57	40	1.22222	0.701754	6	2005	July	2009	January	16	3	7	1.8	6	-0.4	3.6	-0.222222	-1.3	1.8	-0.9	1.7	0.692308	4.4	1.2	4.1	1.1	0.219512
BD Depression	NCT00129220_olanzapine*	Industry	3	1	0	HAMD17	0	0	0	1	0	0	105	99	104	97	43.1	12	42.5	10.9	55	49	57	40	0.890909	0.701754	6	2005	July	2009	January	16	3	7	-1.6	3.3	-0.4	3.6	0.25	-1.6	1.5	-0.9	1.7	0.5625	4.1	1	4.1	1.1	0.219512
BD Depression	NCT00141271	Industry	3	1	0	MADRS	1	0	0	0	0	0	171	168	91	111	40.4	12.9	39.3	11.2	91	80	92	76	0.879121	0.826087	6	2005	July	2008	February	73	3	6	-13.81	13.1418	-13.25	12.7279	0.95945	-1.38	1.54609	-1.35	1.52735	0.978261					0
BD Depression	NCT00194012	Academia	3	1	0	CDRS-R	1	0	0	0	0	0	31	31	30	29	11.7	2.4	11.8	3	10	20	14	15	2	1.07143	12	2004	August	2012	June	1	2	8	-9.3	11.2	-4.4	10.4	0.473118	-1.9	1.4	-0.8	1.1	0.421053	4.2	0.9	3.8	0.8	0.210526
BD Depression	NCT00282464	Industry	3	1	0	MADRS	1	0	0	0	0	0	185	196	112	134	40.4	12.5	40	11.7	108	77	111	85	0.712963	0.765766	6	2006	February	2008	March	43	2	3	-14.88	13.6847	-13.24	9.64883	0.889785	-0.93	1.4758	-0.84	1.51625	0.903226					0
BD Depression	NCT00305578	Academia	4	2	1	HAMD17	1	0	0	0	0	0	14	15	12	12	38	15	41	14	9	5	8	7	0.555556	0.875	8	2005	August	2011	December	1	2	9	-9	7	-7	6	0.777778						4	0.3	4	0	0
BD Depression	NCT00402324	Industry	4	1	1	HAMD21	1	0	0	0	0	0	101	101	58	60	38.61	11.2	38.52	11.07	61	40	58	43	0.655738	0.741379	6	2006	December	2008	February	1	2	8	-9.37	5.5	-7.69	5.4	0.820704	-1.34	1.1	-1.06	1.1	0.791045	4.33	0.55	4.26	0.52	0.248826
BD Depression	NCT00457197	Academia	4	1	0	HAMD17	1	0	0	0	0	0	45	45	44	44	43.3	8.2	39.7	10.1	17	27	19	25	1.58824	1.31579	12	2007	March	2011	July	1	2	5	-8.3	7.1715	-7.4	7.12881	0.891566										0
BD Depression	NCT00510146	Industry	3	1	0	MADRS	0	0	0	1	0	0	343	171	267	122	35.93	11.13	34.96	11.02	205	138	95	76	0.673171	0.8	6	2007	August	2010	July	16	2	6	-14.26	9.73	-11.71	11.09	0.821178	-1.4	1.28	-1.08	1.27	0.771429	4.45	0.79	4.44	0.79	0.243243
BD Depression	NCT00562861	Academia	3	1	1	MADRS	1	0	0	0	0	0	60	59	40	48	40.9	12.6	42.1	11.3	43	17	31	28	0.395349	0.903226	6	2007	November	2014	July	1	2	2	-13.1	8.4	-15.2	9.9	1.16031										0
BD Depression	NCT00572117	Academia	4	1	1	HAMD17	1	0	0	0	0	0	5	7	3	5	39.4	10.8	46.6	8.3	2	3	5	2	1.5	0.4	12	2007	August	2014	July	1	2	6	-2	4.80298	-0.72	11.123	0.36										0
BD Depression	NCT00597896	Academia	4	1	0	HAMD21	1	0	0	0	0	0	24	26	21	24	43.81	9.4	44.42	12.2	14	7	10	14	0.5	1.4	8	2005	October	2011	April	1	2	9	-0.9	5.5	-1.5	3.2	1.66667										0
BD Depression	NCT00671853	Academia	3	1	0	HAMD17	1	0	0	0	0	0	46	45	26	18	38	12	37.4	11.3	22	24	21	24	1.09091	1.14286	8	2008	April	2011	March	1	2	6	-9.91	16.48	-7.41	8.13	0.74773	-1.59	1.45931	-1.51	1.5002	0.949686					0
BD Depression	NCT00761761	Academia	3	2	0	MADRS	1	0	0	0	0	0	30	30	24	29	46.9	10.38	45.93	10.4	13	17	10	20	1.30769	2	8	2008	October	2011	March	2	2	6	-1.4	4.3	-0.7	4.7	0.5										0
BD Depression	NCT00811473	Industry	3	1	0	CDRS-R	1	1	1	1	1	0	92	100	70	74	13.9	2.18	14	2.05	47	45	48	52	0.957447	1.08333	8	2009	January	2010	November	48	2	9	-29.6	15.8262	-27.3	16	0.922297	-1.72		-1.35		0.784884					0
BD Depression	NCT00844857	Industry	4	1	0	CDRS-R	1	1	0	0	0	0	194	97	170	85	14.59	2.3	15.03	2.13	86	84	39	46	0.976744	1.17949	8	2009	April	2012	February	7	2	10	-28.43	14.7334	-23.4	13.6561	0.823074	-2.21	1.19491	-1.83	1.1619	0.828054	4.4	0.7	4.3	0.7	0.425581
BD Depression	NCT00852592	Academia	3	1	0	HRS-D with Atypical Depression Supplement (SIGH-ADS)	1	0	0	0	0	0	23	23	20	19	43	12	45	15	15	8	16	7	0.533333	0.4375	6	2009	May	2015	February	2	2	7	-15.02	6.57	-12.76	9.16	0.849534										0
BD Depression	NCT00868452	Industry	3	1	1	MADRS	1	1	0	1	1	0	183	165	143	136	41	11.53	42.6	11.75	86	93	76	85	1.0814	1.11842	6	2009	April	2012	January	71	2	7	-17.1	11.6398	-13.5	11.5466	0.789474	-1.96	1.39143	-1.51	1.38305	0.770408	4.5	0.6	4.6	0.6	0.328261
BD Depression	NCT00868699	Industry	3	1	0	MADRS	1	1	0	1	1	0	169	170	162	162	42	12.35	41.2	12.45	98	64	87	75	0.653061	0.862069	6	2009	April	2012	February	55	3	7	-15.4	10.5642	-10.7	10.5642	0.694805	-1.71	1.28552	-1.1	1.29825	0.643275	4.6	0.6	4.5	0.6	0.244444
BD Depression	NCT00931723	Industry	4	1	1	MADRS	0	1	0	1	1	0	173	183	147	144	37.9	12.71	38.8	12.09	72	101	62	121	1.40278	1.95161	6	2009	June	2010	November	65	2	6	-4.8	4.81398	-4.1	4.88207	0.854167	-2.5	1.03908	-2.2	1.06132	0.88					0
BD Depression	NCT01072630	Industry	3	1	1	IDS-C30	1	1	1	0	1	1	232	230	172	175	44.4	11	43.8	10.52	128	104	125	105	0.8125	0.84	8	2010	March	2012	November	92	3	7	-20.9	15.4691	-18.8	15.266	0.899522	-1.5	1.13	-1.4	1.24	0.933333					0
BD Depression	NCT01072929	Industry	3	1	1	IDS-C30	1	0	0	0	0	0	201	199	150	155	44	11.34	42.6	10.47	133	68	129	70	0.511278	0.542636	8	2010	January	2012	March	40	3	7	-21.7	15.5796	-17.9	15.4	0.824885	-1.7	1.17	-1.5	1.27	0.882353	4.7	0.6	4.6	0.5	0.326087
BD Depression	NCT01256177	Industry	3	1	0	MADRS	0	0	0	1	0	0	148	148	111	98	33.4	11.9	32.8	11	72	67	73	67	0.930556	0.917808	8	2010	December	2012	November	14	2	9	-18.48	9.19606	-15.27	9.58405	0.826299	-2.24	1.41478	-1.73	1.41986	0.772321	4.6	0.8	4.5	0.8	0.384444
BD Depression	NCT01284517	Industry	3	1	1	MADRS	1	1	1	1	0	0	180	176	148	140	43.1	11.9	44.1	11.99	91	85	93	73	0.934066	0.784946	6	2010	November	2012	August	75	2	7	-11.8	10.0825	-10.4	10.1784	0.881356	-1.36		-1.13		0.830882	4.5	0.7	4.4	0.6	0.256818
BD Depression	NCT01305408	Industry	3	1	1	IDS-C30	1	1	1	0	1	0	200	199	169	167	45.3	11.26	43.7	11.62	120	80	121	78	0.666667	0.644628	8	2011	March	2013	July	130	2	7	-20.8	13.8953	-19.4	13.86	0.932692	-1.6	1.19	-1.3	1.11	0.8125	4.6	0.7	4.5	0.6	0.288889
BD Depression	NCT01409096	Academia	4	1	1	HAMD17	1	0	0	0	0	0	40	40	38	35	43.2	8.5	44.1	10.4	16	22	24	11	1.375	0.458333	12	2010	March	2011	November	1	2	2	-12.12	8.69182	-14.09	7.98671	1.16254										0
BD Depression	NCT01725308	Industry	3	1	0	MADRS	0	0	0	1	0	0	179	178	179	177	38.1	11.2	38.8	11	93	86	101	76	0.924731	0.752475	8	2012	February	2016	July	98	3	21	-12.6	11.4	-10.1	10.9	0.801587	-1.2	1.3	-1	1.3	0.833333	4.4	0.8	4.5	0.7	0.222222
* Trials with more than one intervention arms. The placebo effect was evaluated with the reference of each intervention arm in these trials.
